# Supplementary material for: Brain region-specific disruption of Shank3 in mice reveals a dissociation for cortical and striatal circuits in autism-related behaviors
Source: Transl Psychiatry. 2018 Apr 27;8:94. doi: 10.1038/s41398-018-0142-6 (PMC5919902; doi:10.1038/s41398-018-0142-6)
Supplement: Supplementary file 6 — supplementary statistics dataset [file 41398_2018_142_MOESM6_ESM.xlsx]

## Sheet: Figure 1
fig No.	Experiment	test used	n		descriptive Stats (average, variance)	p value	Degree of freedom & F/t/z/R/ETC value	Bonferroni post-hocs
1g	NEX-Shank3 WB	two-way ANOVA	3 WT, 5 KO	region / genotype	error bars are mean +/- SEM	Shank3a: genotype p<0.0001, region p<0.0001, region x genotype p<0.0001; Shank3c/d: genotype p<0.0001, region p=0.0013, region x genotype p=0.0013; Shank3e: genotype p=0.0013, region p=0.0004, region x genotype p=0.0004	Shank3a: genotype F (1, 18) = 27.52, region F (2, 18) = 16.94, region x genotype F (2, 18) = 16.95; Shank3c/d: genotype F (1, 18) = 24.77, region F (2, 18) = 9.874, region x genotype F (2, 18) = 9.874; Shank3e: genotype F (1, 18) = 14.43, region F (2, 18) = 12.46, region x genotype F (2, 18) = 12.46	Shank3a: CX- WT vs KO p=0.0001, HP- WT vs KO p=0.0001, ST- WT vs KO p=0.3055; Shank3c/d: CX- WT vs KO p=0.9999, HP- WT vs KO p<0.0001, ST- WT vs KO p=0.1396; Shank3e: CX- WT vs KO p=0.9999, HP- WT vs KO p<0.0001, ST- WT vs KO p=0.9999
1h	Dlx5/6-Shank3 WB	two-way ANOVA	5 WT, 5 KO	region / genotype	error bars are mean +/- SEM	Shank3a: genotype p=0.1732, region p=0.0979, region x genotype p=0.0441; Shank3c/d: genotype p=0.0309, region p=0.0084, region x genotype p=0.0183; Shank3e: genotype p=0.6119, region p=0.4862, region x genotype p=0.4862	Shank3a: genotype F (1, 24) = 1.971, region F (2, 24) = 2.565, region x genotype F (2, 24) = 3.565; Shank3c/d: genotype F (1, 24) = 5.261, region F (2, 24) = 5.865, region x genotype F (2, 24) = 4.751; Shank3e: genotype F (1, 24) = 0.2642, region F (2, 24) = 0.7433, region x genotype F (2, 24) = 0.7433	Shank3a: CX- WT vs KO p=0.9999, HP- WT vs KO p=0.9999, ST- WT vs KO p=0.0411; Shank3c/d: CX- WT vs KO p=0.9999, HP- WT vs KO p=0.9999, ST- WT vs KO p=0.0024; Shank3e: N/A
1i	Drd1-Shank3 WB	two-way ANOVA	5 WT, 5 KO	region / genotype	error bars are mean +/- SEM	Shank3a: genotype p=0.0152, region p=0.4360, region x genotype p=0.4360; Shank3c/d: genotype p=0.0051, region p=0.2118, region x genotype p=0.2117; Shank3e: genotype p=0.1077, region p=0.1618, region x genotype p=0.1618	Shank3a: genotype F (1, 24) = 6.838, F (2, 24) = 0.8592, region x genotype F (2, 24) = 0.8594; Shank3c/d: genotype F (1, 24) = 9.486, region F (2, 24) = 1.657, region x genotype F (2, 24) = 1.658; Shank3e: genotype F (1, 24) = 2.793, region F (2, 24) = 1.967, region x genotype F F (2, 24) = 1.967	Shank3a: CX- WT vs KO p=0.7500, HP- WT vs KO p=0.9999, ST- WT vs KO p=0.0519; Shank3c/d: N/A; Shank3e: N/A
1j	Drd2-Shank3 WB	two-way ANOVA	4 WT, 4 KO	region / genotype	error bars are mean +/- SEM	Shank3a: genotype p=0.0007, region p=0.6295, region x genotype p=0.6295; Shank3c/d: genotype p=0.1429, region p=0.9624, region x genotype p=0.9624; Shank3e: genotype p=0.3949, region p=0.1492, region x genotype p=0.1492	Shank3a: genotype F (1, 18) = 16.47, region F (2, 18) = 0.4749, region x genotype F (2, 18) = 0.4749; Shank3c/d: genotypeF (1, 18) = 2.348, region F (2, 18) = 0.03843, region x genotype F (2, 18) = 0.03843; Shank3e: genotype F (1, 18) = 0.7598, region F (2, 18) = 2.118, region x genotype F (2, 18) = 2.118	Shank3a: CX- WT vs KO p=0.2928, HP- WT vs KO p=0.1274, ST- WT vs KO p=0.0186; Shank3c/d: N/A; Shank3e: N/A

## Sheet: Figure S1
fig No.	Experiment	test used	n		data reported as	p value	Degree of freedom & F/t/z/R/ETC value	Bonferroni post-hocs
S1a	NEX-Shank3 qPCR	Two-way ANOVA	3 WT, 3 KO	region/ genotype	error bars are mean +/- SEM	genotype p<0.0001, region p<0.0001, region x genotype p<0.0001	genotype F (1, 12) = 522.71, region F (2, 12) = 170.22, region x genotype F (2, 12) = 169.23	CX- WT vs KO p<0.0001, HP- WT vs KO p<0.0001, ST- WT vs KO p=0.8370
S1b	Dlx5/6-Shank3 qPCR	Two-way ANOVA	3 WT, 3 KO	region/ genotype	error bars are mean +/- SEM	genotype p<0.0001, region p<0.0001, region x genotype p<0.0001	genotype F (1, 12) = 85.38, region F (2, 12) = 44.41, region x genotype F (2, 12) = 54.15	CX- WT vs KO p>0.9999, HP- WT vs KO p=0.6187, ST- WT vs KO p,0.0001
S1c	Drd1-Shank3 qPCR	Two-way ANOVA	3 WT, 3 KO	region/ genotype	error bars are mean +/- SEM	genotype p<0.0001, region p<0.0001, region x genotype p<0.0001	genotype F (1, 12) = 255.3, region F (2, 12) = 40.71, region x genotype F (2, 12) = 38.06	CX- WT vs KO p=0.0001, HP- WT vs KO p=0.0154, ST- WT vs KO p<0.0001
S1d	Drd2-Shank3 qPCR	Two-way ANOVA	3 WT, 3 KO	region/ genotype	error bars are mean +/- SEM	genotype p<0.0001, region p<0.0001, region x genotype p<0.0001	genotype F (1, 12) =175.5, region F (2, 12) = 107.8, region x genotype F (2, 12) = 104.7	CX- WT vs KO p=0.3795, HP- WT vs KO p-=0.2728, ST- WT vs KO p<0.0001
S1e	NEX-Shank3 RT-qPCR	two-way ANOVA	3 WT, 3 KO	region / genotype	error bars are mean +/- SEM	Shank3a: genotype p<0.0001, region p=0.0003, region x genotype p=0.0003; Shank3b: genotype p=0.0111, region p=0.0853, region x genotype p=0.0858; Shank3c: genotype p=0.6302, region p=0.0628, region x genotype p=0.0612; Shank3d: genotype p=0.0676, region p=0.7049, region x genotype p=0.7590; Shank3e: genotype p=0.2579, region p=0.1091, region x genotype p=0.1856	Shank3a: genotype F (1, 12) =98.51 , region F (2, 12) =17.38, region x genotype F (2, 12) =17.53; Shank3b: genotype F (1, 12) = 8.991, region F (2, 12) = 3.043, region x genotype F (2, 12) = 3.035; Shank3c: genotype F (1, 12) =0.244 , region F (2, 12) =3.517 , region x genotype F (2, 12) =3.557 ; Shank3d: genotype F (1, 12) = 4.037, region F (2, 12) =0.360, region x genotype F (2, 12) = 0.282; Sh…	Shank3a: CX- WT vs KO p<0.0001, HP- WT vs KO p<0.0001, ST- WT vs KO p>0.9999; Shank3b: CX- WT vs KO p=0.0154, HP- WT vs KO p=0.271, ST- WT vs KO p>0.9999; Shank3c: N/A Shank3d: N/A; Shank3e: N/A
S1f	Dlx5/6-Shank3 RT-qPCR	two-way ANOVA	3 WT, 3 KO	region / genotype	error bars are mean +/- SEM	Shank3a: genotype p<0.0001, region p=0.0242, region x genotype p=0.0299.; Shank3b: genotype p<0.0001, region p=0.1121, region x genotype p=0.1218; Shank3c: genotype p=0.0076, region p=0.8686, region x genotype p=0.8639; Shank3d: genotype p<0.0001, region p=0.5766, region x genotype p=0.6366; Shank3e: genotype p=0.0007, region p=0.9999, region x genotype p=0.9988	Shank3a: genotype F (1, 12) =47.3 , region F (2, 12) =5.157, region x genotype F (2, 12) = 4.769; Shank3b: genotype F (1, 12) = 36.9, region F (2, 12) = 2.641, region x genotype F (2, 12) = 2.522; Shank3c: genotype F (1, 12) =10.23 , region F (2, 12) = 0.142, region x genotype F (2, 12) = 0.148; Shank3d: genotype F (1, 12) = 66.95, region F (2, 12) = 0.5766, region x genotype F (2, 12) = 0.4691; …	Shank3a: CX- WT vs KO p=0.1388, HP- WT vs KO p=0.02, ST- WT vs KO p<0.0001; Shank3b: CX- WT vs KO p=0.0829, HP- WT vs KO p=0.0603, ST- WT vs KO p=0.0005; Shank3c: CX- WT vs KO p=0.3265, HP- WT vs KO p=0.1259, ST- WT vs KO p=0.4538; Shank3d: CX- WT vs KO p=0.0035, HP- WT vs KO p=0.0024, ST- WT vs KO p=0.0004; Shank3e: CX- WT vs KO p=0.0694, HP- WT vs KO p=0.0615, ST- WT vs KO p=0.0679
S1g	Drd1-Shank3 RT-qPCR	two-way ANOVA	3 WT, 3 KO	region / genotype	error bars are mean +/- SEM	Shank3a: genotype p=0.0056, region p=0.6934, region x genotype p=0.4653; Shank3b: genotype p=0.0030, region p=0.2516, region x genotype p=0.1841; Shank3c: genotype p=0.1158, region p=0.0711, region x genotype p=0.0770; Shank3d: genotype p<0.0001, region p=0.0662, region x genotype p=0.0525; Shank3e: genotype p=0.5474, region p=0.3162, region x genotype p=0.2491	Shank3a: genotype F (1, 12) = 11.75, region F (2, 12) =0.378 , region x genotype F (2, 12) =0.820 ; Shank3b: genotype F (1, 12) = 14.39, region F (2, 12) = 1.568, region x genotype F (2, 12) =1.982 ; Shank3c: genotype F (1, 12) = 2.914, region F (2, 12) = 3.394, region x genotype F (2, 12) = 3.266; Shank3d: genotype F (1, 12) = 40.45, region F (2, 12) =3.511 , region x genotype F (2, 12) =3.898 ;…	Shank3a: CX- WT vs KO p=0.1752, HP- WT vs KO p=0.9666, ST- WT vs KO p=0.0453; Shank3b: CX- WT vs KO p=0.0674, HP- WT vs KO p>0.9999, ST- WT vs KO p=0.0240; Shank3c: N/A; Shank3d: CX- WT vs KO p=0.0062, HP- WT vs KO p=0.4192, ST- WT vs KO p=0.007; Shank3e: N/A
S1h	Drd2-Shank3 RT-qPCR	two-way ANOVA	3 WT, 3 KO	region / genotype	error bars are mean +/- SEM	Shank3a: genotype p=0.0048, region p=0.0726, region x genotype p=0.0742; Shank3b: genotype p=0.4357, region p=0.0005, region x genotype p=0.0006; Shank3c: genotype p=0.0077, region p=0.0108, region x genotype p=0.0102; Shank3d: genotype p=0.0340, region p=0.1157, region x genotype p=0.0613; Shank3e: genotype p=0.8206, region p=0.0619, region x genotype p=0.0440	Shank3a: genotype F (1, 12) = 12.38, region F (2, 12) =3.361, region x genotype F (2, 12) = 3.326; Shank3b: genotype F (1, 12) = 0.6544, region F (2, 12) = 16.1, region x genotype F (2, 12) = 15.96; Shank3c: genotype F (1, 12) = 10.56, region F (2, 12) = 7.029, region x genotype F (2, 12) = 7.152; Shank3d: genotype F (1, 12) =5.86 , region F (2, 12) =2.641 , region x genotype F (2, 12) =3.3637; S…	Shank3a: CX- WT vs KO p=0.3739, HP- WT vs KO p=0.9999, ST- WT vs KO p=0.0057; Shank3b: CX- WT vs KO p>0.9999, HP- WT vs KO p=0.0108, ST- WT vs KO p=0.0039; Shank3c: CX- WT vs KO p=0.1923, HP- WT vs KO p>0.9999, ST- WT vs KO p=0.003; Shank3d: CX- WT vs KO p=0.8272, HP- WT vs KO p>0.9999, ST- WT vs KO p=0.0165; Shank3e: CX- WT vs KO p>0.9999, HP- WT vs KO p=0.1603, ST- WT vs KO p=0.2926

## Sheet: Figure 2
fig No.	Experiment	test used	n		data reported as	p value	Degree of freedom & F/t/z/R/ETC value	Bonferroni post-hocs
2a	Sociability assay, preference score	Two-tailed t-test	e4-22: 10 WT, 11 KO; NEX: 12 WT, 10 KO; Dlx: 9 WT, 9 KO; D1: 14 WT, 15 KO; D2: 16 WT, 16 KO	mice	error bars are mean +/- SEM	e4-22: p= 0.294; NEX: p=0.550; Dlx: p=0.513; D1: p=0.936; D2 p=0.111	e4-22: t(19)=1.079; NEX: t(20)=-0.607; Dlx: t(16)=-0.669 ; D1: t(27)=-0.081; D2 t(30)=1.643	N/A
2b	Sociability assay, sniffing time	RMANOVA	e4-22: 10 WT, 11 KO; NEX: 12 WT, 10 KO; Dlx: 9 WT, 9 KO; D1: 14 WT, 15 KO; D2: 16 WT, 16 KO	mice		e4-22: genotype p=0.5323, stimulus p<0.0001, stimulus x genotype p=0.6834; NEX: genotype p=0.5701, stimulus <0.0001, stimulus x genotype p=0.7402; Dlx5/6: genotype p=0.8670, stimulus p<0.0001, stimulus x genotype p=0.7173; Drd1: genotype p=0.7645, stimulus p<0.0001, stimulus x genotype p=0.4461; Drd2: genotype p=0.7449, stimulus p<0.0001, stimulus x genotype p=0.3041	e4-22: genotype F (1, 19) = 0.4046, stimulus F (1, 19) = 43.08, stimulus x genotype F (1, 19) = 0.1715; NEX: genotype F (1, 20) = 0.3334, stimulus F (1, 20) = 59.67, stimulus x genotype F (1, 20) = 0.1131; Dlx5/6: genotype F (1, 16) = 0.02898, stimulus F (1, 16) = 68.08, stimulus x genotype F (1, 16) = 0.1358.; Drd1: genotype F (1, 27) = 0.09155, stimulus F (1, 27) = 24.89, stimulus x genotype F …	e4-22: WT nonsocial vs social p=0.0009, KO nonsocial vs social p=0.0001; NEX: WT nonsocial vs social p<0.0001, KO nonsocial vs social p<0.0001; Dlx5/6: WT nonsocial vs social p<0.0001, KO nonsocial vs social p<0.0001; Drd1: WT nonsocial vs social p=0.0009, KO nonsocial vs social p=0.0106; Drd2: WT nonsocial vs social p<0.0001, KO nonsocial vs social p=0.0008
2c	USV calls	Two-tailed t-test	e4-22: 10 WT, 11 KO; NEX: 16 WT, 15 KO; Dlx: 8 WT, 9 KO; D1: 8 WT, 6 KO; D2: 9 WT, 7 KO	mice	error bars are mean +/- SEM	e4-22: p= 0.017 NEX: p=0.613; Dlx: p=0.944; D1: p=0.500; D2 p=0.932	e4-22: t(19) 2.624; NEX: t(29)=0.511; Dlx: t(15)=0.071 ; D1: t(12)=0.695 ; D2 t(14)=0.087	N/A
2d	USV length	Two-tailed t-test	e4-22: 10 WT, 11 KO; NEX: 12 WT, 12 KO; Dlx: 5 WT, 6 KO; D1: 7 WT, 4 KO; D2: 5 WT, 5 KO	mice	error bars are mean +/- SEM	e4-22: p=0.031; NEX: p=0.276; Dlx: p=0.659; D1: p=0.436; D2 p=0.819	e4-22: t(19)= 2.329; NEX: t(22)=1.118; Dlx: t(9)= 0.457; D1: t(9)=0.816 ; D2 t(8)=-0.237	N/A
2e	Self-grooming	Two-tailed t-test	NEX: 14 WT, 14 KO; Dlx: 11 WT, 11 KO; D1: 14 WT, 15 KO; D2: WT, KO	mice	error bars are mean +/- SEM	NEX: p=0.086; Dlx: p=0.895; D1: p=0.0.908; D2 p=0.0592	NEX: t(26)=-1.787; Dlx: t(20)= -0.134; D1: t(27)=0.116 ; D2 t(29)=-1.9642	N/A
2f	Lesions	Chi-square	NEX: 14 WT, 15 KO	mice	N/A	NEX: p=0.032	NEX: χ2(n=30, df=1)= 4.615	N/A
2g	Total hole pokes	Two-tailed t-test	NEX: 12 WT, 10 KO; Dlx: 13 WT, 13 KO; D1: 14 WT, 15 KO; D2: 18 WT, 18 KO	mice	error bars are mean +/- SEM	NEX: p=0.907; Dlx: p=0.008; D1: p=0.680; D2 p=0.331	NEX: t(20)=-0.119; Dlx: t(24)=2.896 ; D1: t(27)=0.498; D2 t(33)=-0.987	N/A
2h	% BTB hole pokes	Two-tailed t-test	NEX: 12 WT, 10 KO; Dlx: 13 WT, 13 KO; D1: 14 WT, 15 KO; D2: 18 WT, 17 KO	mice	error bars are mean +/- SEM	NEX: p=0.378; Dlx: p=0.001; D1: p=0.238; D2 p=0.05	NEX: t(20)=-0.907; Dlx: t(24)=-3.742; D1: t(27)=-1.207; D2 t(33)=-2.037	N/A

## Sheet: Figure S2
fig No.	Experiment	test used	n		data reported as	p value	Degree of freedom & F/t/z/R/ETC value	Bonferroni post-hocs
S2a	Contextual Conditioned Fear	Two-tailed t-test	e4-22: 17 WT, 13 KO; NEX: 12 WT, 10 KO; Dlx: 7 WT, 9 KO	mice	error bars are mean +/- SEM	e4-22: p=0.031; NEX: p=0.118; Dlx: p=0.347	e4-22: t(27)= 2.268; NEX: t(20)=1.635; Dlx: t(14)= 0.973	N/A
S2b	Cued FC	RMANOVA	e4-22: 17 WT, 13 KO; NEX: 12 WT, 10 KO; Dlx: 7 WT, 9KO	mice	error bars are mean +/- SEM	e4-22: genotype p=0.82, phase p<0.001, phase x genotype p=0.90 ;NEX: genotype p=0.052, phase p<0.001, phase x genotype p=0.296 ; Dlx: genotype p=0.848, phase p<0.001, phase x genotype p=0.049	e4-22: effect of genotype F(1,28)=0.05, genotype x phase interaction F(2,56)=0.02; NEX: genotype F(1,20)=4.274, phase F(1,20)=36.230, phase x genotype F(1,20)=1.153 ; Dlx: genotype F(1,14)=0.038, phase F(1,14)=52.849, phase x genotype F(1,14)=4.653	e4-22: N/A; NEX: N/A; Dlx: all p>0.05
S2c	Lever Pressing	RMANOVA	NEX: 10 WT, 10 KO; Dlx: 12 WT, 13 KO	mice	error bars are mean +/- SEM	NEX: genotype p=0.304, day p<0.0001, day x genotype p=0.482 ; Dlx: genotype p=0.229, day p<0.0001, day x genotype p=0.747	NEX: genotype F(1,18)=1.118, day F(6,108)=8.657, day x genotype F(6,108)=0.922 ; Dlx: genotype F(1,23)=1.529, day F(6,138)=15.979, day x genotype F(6,138)=0.578	NEX: N/A; Dlx: N/A
S2d	OFT Center Time	Two-tailed t-test	e4-22: 9 WT, 9 KO; NEX: 17 WT, 13 KO; Dlx: 12 WT, 13 KO; D1: 15 WT, 14 KO; D2: 18 WT, 17 KO	mice	error bars are mean +/- SEM	e4-22: p=0.050 ; NEX: p=0.078; Dlx: p=0.110; D1: p=0.938; D2 p=0.785	e4-22: t(16)=2.119; NEX: t(28)=1.842; Dlx: t(23)=1.660; D1: t(36)=-0.938; D2 t(30)=-0.275	N/A
S2e	Rotarod NEX	RMANOVA	NEX: 12 WT, 10 KO	mice	error bars are mean +/- SEM	genotype p=0.393, trial p<0.001, trial x genotype p=0.010	genotype F(1,20)=0.763, trial F(3,60)=16.250, trial x genotype F(3,60)=4.167	trial 1 WT vs KO p>0.05, trial 2 WT vs KO p=0.023, trial 3 WT vs KO p>0.05, trial 4 WT vs KO p>0.05
S2f	Rotarod Dlx	RMANOVA	DLX: 9 WT, 9 KO	mice	error bars are mean +/- SEM	genotype p=0.932, trial p=0.113., trial x genotype p=0.826	genotype F(1,16)=0.008, trial F(3,48)=2.099, trial x genotype F(3,48)=0.299	N/A
S2g	Rotarod D1	RMANOVA	D1: 14 WT, 15 KO	mice	error bars are mean +/- SEM	genotype p=0.518, trial p=0.004, trial x genotype p=0.990	genotype F(1,27)=0.427, trial F(3,81)=4.788, trial x genotype F(3,81)=0.039	N/A
S2h	Rotarod D2	RMANOVA	D2: 18 WT, 17 KO	mice	error bars are mean +/- SEM	genotype p=0.319, trial p<0.001, trial x genotype p=0.390	genotype F(1,33)=1.023, trial F(3,99)=14.969, trial x genotype F(3,99)=1.014	N/A

## Sheet: Figure 3
fig No.	Experiment	test used	n		data reported as	p value	Degree of freedom & F/t/z/R/ETC value	Bonferroni post-hocs
3a	PPI	RMANOVA	e4-22: 9 WT, 9 KO;NEX: 12 WT, 10 KO; Dlx: 8 WT, 9KO	mice	error bars are mean +/- SEM	e4-22: genotype p=0.045, intensity p<0.001, intensity x genotype p=0.665; NEX: genotype p=0.454, intensity p<0.001, intensity x genotype p=0.296; Dlx: genotype p=0.004, intensity p<0.001, intensity x genotype p=0.252	e4-22: genotype F(1,16)=4.728, intensity F(2,32)=43.374, intensity x genotype F(2,32)=0.414; NEX: genotype F(1,20)=0.584, intensity F(2,40)=80.417, intensity x genotype F(2,40)=1.256; Dlx: genotype F(1,15)=11.556, intensity F(2,30)=56.368, intensity x genotype F(2,30)=1.443	e4-22: 4dB WT vs KO p=0.053; 8 dB WT vs KO p=0.154; 12 dB WT vs KO p=0.0438; NEX: N/A; Dlx: 4dB WT vs KO p=0.002; 8 dB WT vs KO p=0.011; 12 dB WT vs KO p=0.043
3b	Startle Amplitude	Two-tailed t-test	e4-22: 9 WT, 9 KO; NEX: 12 WT, 10 KO; Dlx: 8 WT, 9 KO	mice	error bars are mean +/- SEM	e4-22: p=0.004; NEX: p=0.664 ; Dlx: p=0.018	Dlx: t(16)= 3.314; NEX: t(20)=0.442; Dlx: t(15)= 2.669	N/A
3c	EZM open area duration	Two-tailed t-test	e4-22: 9 WT, 10 KO; NEX: 13 WT, 10 KO; Dlx: 9 WT, 9 KO; D1: 19 WT, 19 KO; D2: 18 WT, 17 KO	mice	error bars are mean +/- SEM	e4-22: p=0.061; NEX: p=0.795; Dlx: p=0.004; D1: p=0.290; D2 p=0.919	e4-22: t(17)=2.007; NEX: t(21)=0.263; Dlx: t(16)= -3.357; D1: t(27)=-1.079; D2 t(33)=-0.102	N/A
3d	EZM transitions	Two-tailed t-test	e4-22: 9 WT, 10 KO; NEX: 13 WT, 10 KO; Dlx: 9 WT, 9 KO; D1: 19 WT, 19 KO; D2: 18 WT, 17 KO	mice	error bars are mean +/- SEM	e4-22: p=0.007; NEX: p=0.370; Dlx: p=0.006; D1: p=0.07; D2 p=0.927	e4-22: t(17)=3.0440; NEX: t(21)=0.916; Dlx: t(16)= -3.164; D1 t(27)=-1.867; D2 t(33)=-0.093	N/A	,
3e	OFT Total Distance	Two-tailed t-test	e4-22: 9 WT, 10 KO; NEX: 17 WT, 13 KO; Dlx: 12 WT, 13 KO; D1: 15 WT, 14 KO; D2: 18 WT, 17 KO	mice	error bars are mean +/- SEM	e4-22: p=0.060; NEX: p=0.004; Dlx: p=0.427; D1: p=0.262 ; D2 p=0.247	e4-22: t(17)= 2.015; NEX: t(28)=-3.168; Dlx: t(23)= 0.809; D1: t(36)=1.139; D2 t(30)=-1.180	N/A
3f	OFT Vertical Activity	Two-tailed t-test	e4-22: 9 WT, 10 KO; NEX: 17 WT, 13 KO; Dlx: 12 WT, 13 KO; D1: 15 WT, 14 KO; D2: 18 WT, 17 KO	mice	error bars are mean +/- SEM	e4-22: p=0.093; NEX: p=0.05; Dlx: p=0.038; D1: p=0.05; D2 p=0.015	e4-22: t(17)= 2.935; NEX: t(28)=-2.046; Dlx: t(23)=2.197; D1: t(36)=2.015; D2 t(30)=-2.569	N/A

## Sheet: Figure S3
fig No.	Experiment	test used	n		data reported as	p value	Degree of freedom & F/t/z/R/ETC value	Bonferroni post-hocs
S3b	Drd1 threshold	One-way ANOVA; Two taild t test	WT, KO	D1 neuron , WT=13, KO=14; D2 neuron WT=12, KO=8	error bars are mean +/- SEM	one way anova p=0.038 ; D1 neurons in Drd1 WT to KO p=0.0031; D2 neurons in Drd1 WT to KO p=0.87	F(2,43)=3.06 ; D1 neurons in Drd1 WT to KO t (25)=3.26; D2 neurons in Drd1 WT to KO t(18)=-0.16	N/A
S3c	Drd2 threshold	One-way ANOVA	WT, KO	D2 neurons, WT=12,KO=12, D1 neurons WT=12, KO=16	error bars are mean +/- SEM	one way anova p=2.51E-4; D2 neurons in Drd2 WT to KO p=0.29; D1 neurons in Drd2 WT to KO p=0.775	F(2,48)=7.7648; D2 neurons in Drd2 WT to KO t(22)=-1.06; D1 neurons in Drd2 WT to KO t(26)=-0.28	N/A
S3d	Drd1 APs from D2 cells	Two-way ANOVA	WT=12, KO=13	D2neuron in Drd1 WT=12, KO=13	error bars are mean +/- SEM	genotype p=0.477, current p=1, current x genotype p=1	genotype F(2,902)=0.74, current F(40,902)=0.01, current x genotype F(80,902)=0.158	N/A
S3e	Drd2 APs from D1 cells	Two-way ANOVA	WT, KO	D1 neuron in Drd2 , WT=11, KO=21	error bars are mean +/- SEM	genotype p=0.07, current p=0, current x genotype p=0.956	genotype F(2,1189)=22.68, current F(40,1189)=10.05, current x genotype F(80,1189)=0.74	N/A

## Sheet: Figure 4
fig No.	Experiment	test used	n		data reported as	p value	Degree of freedom & F/t/z/R/ETC value	Bonferroni post-hocs
4b	Drd1 excitability	2-way ANOVA	12 WT, 14 KO	cells	error bars are mean +/- SEM	genotype p<0.0001, current p<0.0001, current x genotype p=0.0001	genotypeF(2.943)=144.17, current F(40,943)=4.1, current x genotype F(80,943)=2.18398	Tukey, For currents ≥190 pA, p<0.05 for WT vs KO
4d	Drd2 excitability	2-way ANOVA	16 WT, 18 KO	cells	error bars are mean +/- SEM	genotype p<0.0001, current p<0.0001, current x genotype p=0.0001	genotype F(2,1312)=317.72, current F(40,1312)=128.55, current x genotype F(40,1312)=5.66	Tukey,For currents ≥200 pA, p<0.05 for WT vs KO
4e	Dlx5/6 Homer1b/c	Two-tailed t-test	for all regions: 5 WT, 5 KO	regions / genotype	error bars are mean +/- SEM	CX p=0.06; HP p=0.61; ST p<0.0002	CX t(8)=-2.22; HP t(8)=-0.53; ST t(8)=6.58	N/A
4f	Drd1 Homer1b/c	Two-tailed t-test	for all regions: 4 WT, 4 KO	mice	error bars are mean +/- SEM	CX p=0.97 ; HP p=0.83; ST p=0.018	CX cortex t(6)=-0.04; HP t(6)=-0.22; ST t(6)=3.23	N/A
4g	Drd2 Homer1b/c	Two-tailed t-test	for all regions: 4 WT, 4 KO	mice	error bars are mean +/- SEM	CX p=0.569; HP p=0.008; ST p=0.0004; cortex: ; hippocampus:	CX t(6)=0.60; HP(6)=3.89 ; ST t(6)=6.93	N/A

## Sheet: Figure S4
fig No.	Experiment	test used	n		data reported as	p value	Degree of freedom & F/t/z/R/ETC value	Bonferroni post-hocs
S4b	NMDAR EPSC	Two-way ANOVA	WT=16, KO=15	cells	error bars are mean +/- SEM	Genotype p=0.00129, stimulate p=0.00147, genotypeXstimute p=0.45	Genotype F(1,150)=10.76, Stimulate (F5, 150)=2.93, genotypXstimutste F(5, 150)=0.95	Tukey For stimulatant ≥50 mA, p<0.05 for WT vs KO
S4d	AMPAR EPSC	Two-way ANOVA	WT=14, KO=12	cells	error bars are mean +/- SEM	Genotype p=0.88, stimulate p<0.000001, genotypeXstimute p=0.98	Genotype F(1,144)=0.0283, Stimulate F(5, 144)=14.59, genotypXstimutste F(5, 144)=0.14	Tukey, NS

## Sheet: Figure 5
fig No.	Experiment	test used	n		data reported as	p value	Degree of freedom & F/t/z/R/ETC value	Bonferroni post-hocs
5b	NMDAR:AMPAR	Two-tailed t-test	15 WT, 13 KO	cells	error bars are mean +/- SEM	p value= 0.0095	t(26)=-2.799	N/A
5d	NEX GluN1	Two-tailed t-test	for all regions: 6 WT, 6 KO	samples/genotype	error bars are mean +/- SEM	cortex: p=0.059; hippocampus: p=0.019; striatum: p=0.242	cortex: t(10)=1.88; hippocampus: t(10)=2.79; striatum: t(10)=1.24	N/A
5e	NEX GluN2B	Two-tailed t-test	for all regions: 6 WT, 6 KO	samples/genotype	error bars are mean +/- SEM	cortex: p=0.10; hippocampus: p=0.022; striatum: p=0.167	cortex:t(10)=1.80; hippocampus:t(10)=2.72; striatum: t(10)=1.49	N/A
5f	NEX GluN2A	Two-tailed t-test	for all regions: 6 WT, 6 KO	samples/genotype	error bars are mean +/- SEM	cortex: p=0.06; hippocampus: p=0.70; striatum: p=0.23	cortex: t(10)=2.09; hippocampus: t(10)=0.39; striatum: t(10)=1.29	N/A
5g	NEX GluA1	Two-tailed t-test	for all regions: 6 WT, 6 KO	samples/genotype	error bars are mean +/- SEM	cortex: p=0.277; hippocampus: p=0.162; striatum: p=0.428	cortex: t(10)=-1.14; hippocampus: t(10)=1.50; striatum: t(10)=0.85	N/A
5h	NEX Homer 1b/c	Two-tailed t-test	for all regions: 3 WT, 5 KO	samples/genotype	error bars are mean +/- SEM	cortex: p=0.24; hippocampus: p=0.76; striatum: p=0.20	cortex: t(6)=1.29; hippocampus: t(6)=-0.32; striatum: t(6)=-1.44;	N/A
